# Supplementary material for: LRP4 and Agrin Are Modulated by Cartilage Degeneration and Involved in β-Catenin Signaling in Human Articular Chondrocytes
Source: Int J Mol Sci. 2025 Jan 24;26(3):1007. doi: 10.3390/ijms26031007 (PMC11817251; doi:10.3390/ijms26031007)
Supplement: Supplementary file 1 [file ijms-26-01007-s001.zip]

Archive with 1 entries (1 files):
- ijms-3257798-supplementary.pdf
